# Supplementary material for: Enhanced TiO2-Based Photocatalytic Volatile Organic Compound Decomposition Combined with Ultrasonic Atomization in the Co-Presence of Carbon Black and Heavy Metal Nanoparticles
Source: Molecules. 2024 Aug 12;29(16):3819. doi: 10.3390/molecules29163819 (PMC11357467; doi:10.3390/molecules29163819)
Supplement: Supplementary file 1 [file molecules-29-03819-s001.zip]

Archive with 1 entries (1 files):
- molecules-3100127-supplementary.pdf
